# Supplementary material for: Occurrence, Risk, and Source of Heavy Metals in Lake Water Columns and Sediment Cores in Jianghan Plain, Central China
Source: Int J Environ Res Public Health. 2023 Feb 19;20(4):3676. doi: 10.3390/ijerph20043676 (PMC9963068; doi:10.3390/ijerph20043676)
Supplement: Supplementary file 1 [file ijerph-20-03676-s001.zip]

Archive with 1 entries (1 files):
- ijerph-2195975-supplementary - final.pdf
